# Supplementary material for: Exploring the Health-Related Quality of Life and the Lived Experience of Adolescents Following Invasive Meningococcal Disease
Source: Healthcare (Basel). 2024 May 24;12(11):1075. doi: 10.3390/healthcare12111075 (PMC11172222; doi:10.3390/healthcare12111075)
Supplement: Supplementary file 1 [file healthcare-12-01075-s001.zip]

Archive with 1 entries (1 files):
- healthcare-2982143-supplementary.pdf
